# Supplementary material for: Co-Amorphous Systems Based on Dihydroquercetin and l-Lysine: Synthesis and Evaluation
Source: Pharmaceutics. 2025 Nov 27;17(12):1528. doi: 10.3390/pharmaceutics17121528 (PMC12736791; doi:10.3390/pharmaceutics17121528)
Supplement: Supplementary file 1 [file pharmaceutics-17-01528-s001.zip]

Archive with 1 entries (1 files):
- pharmaceutics-3985640-supplementary.pdf
